# Supplementary material for: Metal-binding amino acid ligands commonly found in metalloproteins differentially fractionate copper isotopes
Source: Sci Rep. 2024 Jan 22;14:1902. doi: 10.1038/s41598-024-52091-7 (PMC11229503; doi:10.1038/s41598-024-52091-7)
Supplement: Supplementary file 2 — Supplementary Table 3. [file 41598_2024_52091_MOESM2_ESM.csv]

Experiment Type	Experiment ID	Replicate	Solution	Time	Mean [Cu] (uM)	# [Cu] analytical replicates	[Cu] 2SE	Mean del65Cu	# del65Cu analytical replicates	del65Cu 2SE
control	1	nan	donor	t=0	113.22	3	0.99	1.03	4	0.02
control	1	nan	acceptor	t=f	36.55	3	0.32	0.85	4	0.07
control	1	nan	donor	t=f	41.61	3	0.55	0.84	4	0.06
Cu-glutamate	1	nan	donor	t=0	109.64	3	0.77	0.88	4	0.05
Cu-glutamate	1	1	acceptor	t=f	30.91	3	0.82	0.8	4	0.05
Cu-glutamate	1	1	donor	t=f	64.29	3	0.96	0.91	4	0.04
Cu-glutamate	1	2	acceptor	t=f	32.43	3	0.22	0.78	3	0.04
Cu-glutamate	1	2	donor	t=f	64.55	3	0.17	0.92	3	0.03
Cu-glutamate	1	3	acceptor	t=f	31.95	3	0.35	0.85	4	0.03
Cu-glutamate	1	3	donor	t=f	64.92	3	0.57	0.99	4	0.04
control	2	nan	donor	t=0	132.96	3	1.1	0.89	3	0.06
control	2	nan	acceptor	t=f	38.9	3	1.76	0.87	3	0.05
control	2	nan	donor	t=f	47.15	3	2.07	0.86	4	0.07
Cu-aspartate	2	nan	donor	t=0	128.57	3	0.52	0.88	3	0.04
Cu-aspartate	2	1	acceptor	t=f	35.18	3	1.47	0.91	3	0.08
Cu-aspartate	2	1	donor	t=f	71.46	3	4.42	0.96	3	0.03
Cu-aspartate	2	2	acceptor	t=f	35.94	3	1.75	0.87	4	0.09
Cu-aspartate	2	2	donor	t=f	69.32	3	5.77	0.99	4	0.16
Cu-aspartate	2	3	acceptor	t=f	35.92	3	1.25	0.88	3	0.06
Cu-aspartate	2	3	donor	t=f	68.97	3	4.71	0.95	3	0.15
control	3	nan	donor	t=0	98.02	3	0.62	1.09	2	0.05
control	3	nan	acceptor	t=f	32.47	3	0.4	0.94	4	0.07
control	3	nan	donor	t=f	34.69	3	0.15	0.92	4	0.11
Cu-histidine	3	nan	donor	t=0	94.92	3	0.33	0.89	4	0.05
Cu-histidine	3	1	acceptor	t=f	20.71	3	0.06	0.75	4	0.02
Cu-histidine	3	1	donor	t=f	27.7	3	0.27	0.75	4	0.05
Cu-histidine	3	2	acceptor	t=f	20.04	3	0.24	0.83	3	0.07
Cu-histidine	3	2	donor	t=f	27.7	3	0.72	0.82	4	0.05
control	4	nan	donor	t=0	90.61	3	1.35	0.95	4	0.06
control	4	nan	acceptor	t=f	28.36	3	0.29	0.88	4	0.02
control	4	nan	donor	t=f	31.29	3	1.32	0.9	4	0.07
Cu-cysteine	4	nan	donor	t=0	113.54	3	4.09	0.97	3	0.07
Cu-cysteine	4	1	acceptor	t=f	20.9	3	0.7	1.26	3	0.07
Cu-cysteine	4	1	donor	t=f	64.85	3	2.3	1.12	3	0.05
Cu-cysteine	4	2	acceptor	t=f	17.96	3	0.68	1.34	3	0.05
Cu-cysteine	4	2	donor	t=f	68.96	3	2.97	1.15	3	0.02
Cu-cysteine	4	3	acceptor	t=f	18.61	3	0.46	1.26	3	0.01
Cu-cysteine	4	3	donor	t=f	77.54	3	2.47	0.88	3	0.07
control	5	nan	donor	t=0	106.67	3	12.67	0.92	3	0.02
control	5	nan	acceptor	t=f	29.87	3	5.08	0.97	3	0.04
control	5	nan	donor	t=f	39.97	3	5.29	0.91	4	0.05
Cu-cysteine	5	nan	donor	t=0	121.21	3	15.54	0.76	3	0.01
Cu-cysteine	5	1	acceptor	t=f	13.8	3	1.69	1.49	3	0.05
Cu-cysteine	5	1	donor	t=f	69.27	3	9.68	1.08	3	0.09
Cu-cysteine	5	2	acceptor	t=f	14.36	3	1.7	1.42	3	0.09
Cu-cysteine	5	2	donor	t=f	74.24	3	9.52	0.81	3	0.02
Cu-cysteine	5	3	acceptor	t=f	14.3	3	1.62	1.48	3	0.1
Cu-cysteine	5	3	donor	t=f	70.45	3	8.66	0.96	3	0.06
