# Supplementary material for: Metal-binding amino acid ligands commonly found in metalloproteins differentially fractionate copper isotopes
Source: Sci Rep. 2024 Jan 22;14:1902. doi: 10.1038/s41598-024-52091-7 (PMC11229503; doi:10.1038/s41598-024-52091-7)
Supplement: Supplementary file 3 — Supplementary Table 4. [file 41598_2024_52091_MOESM3_ESM.csv]

Experiment Type	Experiment ID	Replicate	Cu_recovery (%)	f_free (%)	Partition_coefficient	del65Cu_free	del65Cu_total	del65Cu_complex	CapDelta
Cu-glutamate	1	1	86.83%	64.94%	1.85	0.8	0.87	1.01	0.22
Cu-glutamate	1	2	88.45%	66.88%	2.02	0.78	0.87	1.06	0.28
Cu-glutamate	1	3	88.35%	65.96%	1.94	0.85	0.94	1.13	0.28
Cu-aspartate	2	1	82.94%	65.98%	1.94	0.91	0.95	1.01	0.09
Cu-aspartate	2	2	81.87%	68.29%	2.15	0.87	0.95	1.12	0.25
Cu-aspartate	2	3	81.59%	68.49%	2.17	0.88	0.92	1.02	0.14
Cu-histidine	3	1	51.00%	85.56%	5.93	0.75	0.75	0.76	0.01
Cu-histidine	3	2	50.29%	83.95%	5.23	0.83	0.83	0.8	-0.03
Cu-cysteine	4	1	75.52%	48.75%	0.95	1.26	1.16	1.06	-0.21
Cu-cysteine	4	2	76.55%	41.33%	0.70	1.34	1.19	1.08	-0.26
Cu-cysteine	4	3	84.68%	38.71%	0.63	1.26	0.95	0.76	-0.5
Cu-cysteine	5	1	68.54%	33.23%	0.50	1.49	1.14	0.97	-0.52
Cu-cysteine	5	2	73.10%	32.42%	0.48	1.42	0.91	0.66	-0.76
Cu-cysteine	5	3	69.92%	33.74%	0.51	1.48	1.05	0.83	-0.65
